# Supplementary material for: Mass Mortality in Terns and Gulls Associated with Highly Pathogenic Avian Influenza Viruses in Caspian Sea, Kazakhstan
Source: Viruses. 2024 Oct 24;16(11):1661. doi: 10.3390/v16111661 (PMC11599136; doi:10.3390/v16111661)
Supplement: Supplementary file 1 [file viruses-16-01661-s001.zip]

Archive with 1 entries (1 files):
- viruses-3128567-supplementary.pdf
